# Supplementary material for: The Reversible Methylation of m6A Is Involved in Plant Virus Infection
Source: Biology (Basel). 2022 Feb 9;11(2):271. doi: 10.3390/biology11020271 (PMC8869485; doi:10.3390/biology11020271)
Supplement: Supplementary file 1 [file biology-11-00271-s001.zip]

Archive with 1 entries (1 files):
- biology-1512574-supplementary.pdf
